# Supplementary material for: Osteogenic-Inducing Apatite/Agarose/Gelatin Hybrid Scaffolds Embedding Gold Nanoparticles
Source: Pharmaceutics. 2025 Aug 25;17(9):1103. doi: 10.3390/pharmaceutics17091103 (PMC12472558; doi:10.3390/pharmaceutics17091103)
Supplement: Supplementary file 1 [file pharmaceutics-17-01103-s001.zip]

Archive with 1 entries (1 files):
- pharmaceutics-3801344-supplementary.pdf
